# Supplementary material for: The Transcriptome Profiling of Flavonoids and Bibenzyls Reveals Medicinal Importance of Rare Orchid Arundina graminifolia
Source: Front Plant Sci. 2022 Jun 23;13:923000. doi: 10.3389/fpls.2022.923000 (PMC9260279; doi:10.3389/fpls.2022.923000)
Supplement: Supplementary file 1 [file Data_Sheet_1.xlsx]

## Sheet: Supplementary table 1
	Supplementary Table 1 Flower development and plant position-based division of transcriptomic data
	Sample	Raw Reads	Raw Bases	Valid Reads	Valid Bases	Valid%	Q20%	Q30%	GC%
	FD1	74997602	11.32G	74401622	11.09G	99.21	99.02	97.23	45.85
	FD2	79837184	12.06G	79146574	11.79G	99.13	98.96	97.1	46.07
	FD3	74103208	11.19G	73353140	10.87G	98.99	98.55	96.24	46.81
	FD4	80482714	12.15G	79637782	11.81G	98.95	98.61	96.28	46.71
	FD5	80288940	12.12G	79458700	11.78G	98.97	98.5	96.1	48.09
	Root	77529872	11.71G	76709416	11.37G	98.94	98.49	96.14	46.24
	Leaf	75809300	11.37G	74669740	11.01G	98.5	98.64	96.11	46.02
	Flower	87305074	13.18G	86250650	12.80G	98.79	98.61	96.26	45.56
	Capsule	82013570	12.38G	81075472	12.02G	98.86	98.6	96.25	46.52
	TOTAL	712367464		704703096
	AVERAGE			78300344

## Sheet: Supplementary table 2
	Supplementary Table 2 Total number of transcripts and unigenes identified in the transcriptome
	Index	All	GC%	Min Length	Median Length	Max Length	Total Assembled Bases	N50
	Transcript	94317	40.77	201	1291	15739	151000000	2288
	Gene	25353	41.65	201	1198	15739	38843793	2356

## Sheet: Supplementary table 3
	Supplementary Table 3 Primers used for qRT-PCR
	Name	Sequence
1	CHS8_Ag39957-F	ACATCGTGGTCACCGAAGTC
	CHS8_Ag39957-R	GGTCTTTGGCTAGACGGAGG
2	BIBSY212_Ag39943-F	AGCCCAAATCGAGCATCACA
	BIBSY212_Ag39943-R	CTCTCCGCAAGACATTTGGC
3	ANS_Ag39689-F	AAGGGGTTCTTCGACTTGCC
	ANS_Ag39689-R	GAGGTCGTGGTCGCAATGTA
4	UGT37C3_Ag38276-F	CTTCTTCTTCTTCTTCTTCTCC
	UGT37C3_Ag38276-R	TGACAGGTGTGGTGATGA
5	CYP84A1_Ag39318-F	GCTTACCTCACCTACGACCG
	CYP84A1_Ag39318-R	AAAGGCTTTGACGGTGGAGT
6	CYP73A4_Ag41477-F	GGATCTGGCTCGTGAGGTTC
	CYP73A4_Ag41477-R	GACGGTCATTATCCGACGCA
7	PAL_Ag39180-F	GACGATCGGGAACAGGATCA
	PAL_Ag39180-R	TTTAAGCACTCGAGCAGGGG
8	4CCL7_Ag42848-F	ACGTATGGGCAGTTGCAGAG
	4CCL7_Ag42848-R	GCCAGTTTGCCCTGTTTCAC
9	FLS_Ag36971-F	GAGAACCCGCCCGATTACAG
	FLS_Ag36971-R	GGGCAGATAGATCAGTGTGGG
10	UGT88B1_Ag34392-F	TGCACAACCGCACTAGATGT
	UGT88B1_Ag34392-R	GGAGGAAGGCCTGGGAAATAG

## Sheet: Supplementary table 4
Supplementary table 4 Similarity index of some of the important flavonoids related DEGs in Arundina graminifolia with other orchids and angiosperms
Gene ID	Description	Scientific Name	% Identity	Accession
TRINITY_DN43176_c1_g1 (BIBSY212)	Cymbidium hybrid cultivar bibenzyl synthase (BBS) mRNA, complete cds	Cymbidium hybrid cultivar	88.29	KM186175.1
	PREDICTED: Dendrobium catenatum bibenzyl synthase (LOC110115249), mRNA	Dendrobium catenatum	86.64	XM_020848439.2
	PREDICTED: Phalaenopsis equestris bibenzyl synthase (LOC110018893), mRNA	Phalaenopsis equestris	87.8	XM_020716367.1
	Dendrobium officinale bibenzyl synthase-like protein mRNA, complete cds	Dendrobium officinale	89.1	MH992136.1
TRINITY_DN39833_c1_g4 (CYP707A5)	PREDICTED: Dendrobium catenatum abscisic acid 8'-hydroxylase CYP707A2 (LOC110110599), transcript variant X2, mRNA	Dendrobium catenatum	87.27	XM_020842166.2
	PREDICTED: Phalaenopsis equestris abscisic acid 8'-hydroxylase 1-like (LOC110021788), mRNA	Phalaenopsis equestris	87.07	XM_020720429.1
	PREDICTED: Elaeis guineensis abscisic acid 8'-hydroxylase 1 (LOC105053512), mRNA	Elaeis guineensis	81.09	XM_010934702.3
	PREDICTED: Phoenix dactylifera abscisic acid 8'-hydroxylase 1-like (LOC120107288), mRNA	Phoenix dactylifera	79.48	XM_039120495.1
	PREDICTED: Asparagus officinalis abscisic acid 8'-hydroxylase 1-like (LOC109825502), mRNA	Asparagus officinalis	80.05	XM_020392357.1
	PREDICTED: Brachypodium distachyon abscisic acid 8'-hydroxylase 1 (LOC100837492), mRNA	Brachypodium distachyon	75.6	XM_010237556.2
	Oryza sativa (indica cultivar-group) (+)-abscisic acid 8'-hydroxylase (CYP707A5) mRNA, complete cds	Oryza sativa Indica Group	75.97	DQ887714.1
TRINITY_DN39957_c1_g10 (CHS8)	Bromheadia finlaysoniana clone OCHS8 chalcone synthase (CHS) mRNA, complete cds	Bromheadia finlaysoniana	86.12	AF007099.1
	Cattleya hybrid cultivar chalcone synthase (CHS) mRNA, complete cds	Cattleya hybrid cultivar	83.82	KP171693.1
	PREDICTED: Dendrobium catenatum chalcone synthase 8 (LOC110113809), mRNA	Dendrobium catenatum	83.4	XM_028692548.1
	Oncidium sp. 'Sharry Baby' chalcone synthase (CHS) mRNA, partial cds	Oncidium hybrid cultivar	74.26	JQ928171.1
	Helianthus annuus chalcone synthase (CHS) mRNA, partial cds	Helianthus annuus	75.69	AF071887.1
TRINITY_DN39943_c3_g11 (BIBSY212)	PREDICTED: Phalaenopsis equestris bibenzyl synthase-like (LOC110032208), mRNA	Phalaenopsis equestris	80.83	XM_020735761.1
	Casuarina glauca mRNA for chalcone synthase	Casuarina glauca	73.5	AJ132323.1
	Dianthus chinensis chalcone synthase (chs) mRNA, partial cds	Dianthus chinensis	100	KX893854.1
TRINITY_DN39689_c1_g4 (ANS)	Dendrobium hybrid cultivar cultivar Blue sapphine No. 3 anthocyanin synthase (ANS) mRNA, partial cds	Dendrobium hybrid cultivar	87.58	KY399864.1
	Cymbidium hybrid cultivar anthocyanidin synthase (ANS) mRNA, complete cds	Cymbidium hybrid cultivar	86.94	KM186177.1
	Dendrobium officinale anthocyanidin synthase (ANS) mRNA, complete cds	Dendrobium officinale	85.04	MH458949.1
	Oncidium Gower Ramsey anthocyanidin synthase (ANS) mRNA, complete cds	Oncidium hybrid cultivar	82.64	EF570114.2
	Fagopyrum esculentum anthocyanidin synthase (ANS) mRNA, complete cds	Fagopyrum esculentum	72.51	HM149791.1
TRINITY_DN32515_c0_g1 (PAL)
TRINITY_DN43301_c0_g8 (CHI)	PREDICTED: Dendrobium catenatum chalcone--flavonone isomerase (LOC110099164), mRNA	Dendrobium catenatum	83.99	XM_020826249.2
	Cymbidium hybrid cultivar Mystique CyCHI1 mRNA for chalcone isomerase 1, complete cds	Cymbidium hybrid cultivar	87.91	LC422751.1
	Dendrobium hybrid cultivar cultivar Blue sapphine No. 3 chalcone isomerase 2 (CHI2) mRNA, partial cds	Dendrobium hybrid cultivar	86.2	KY399857.1
	PREDICTED: Phalaenopsis equestris chalcone--flavonone isomerase-like (LOC110026679), mRNA	Phalaenopsis equestris	83.78	XM_020727717.1
	PREDICTED: Hibiscus syriacus chalcone--flavonone isomerase-like (LOC120161809), mRNA	Hibiscus syriacus	72.86	XM_039172020.1
TRINITY_DN36971_c0_g1 (FLS)	Dendrobium hybrid cultivar Sonia Earsakul flavonol synthase (FLS) mRNA, complete cds	Dendrobium hybrid cultivar	88.26	KC345018.1
	Dendrobium catenatum flavonol synthase mRNA, complete cds	Dendrobium officinale	85.6	KX817992.1
	PREDICTED: Asparagus officinalis flavonol synthase/flavanone 3-hydroxylase-like (LOC109820207), mRNA	Asparagus officinalis	72.46	XM_020386312.1
	Apocynum venetum flavonol synthase (FLS) mRNA, complete cds	Apocynum venetum	79.55	MK391176.1
	PREDICTED: Phoenix dactylifera flavonol synthase 1 (LOC103712517), mRNA	Phoenix dactylifera	70.95	XM_008799059.4
TRINITY_DN43068_c1_g1 (ANR)	PREDICTED: Dendrobium catenatum putative anthocyanidin reductase (LOC110094490), mRNA	Dendrobium catenatum	85.49	XM_020819745.2
	PREDICTED: Medicago truncatula putative anthocyanidin reductase (LOC11424750), mRNA	Medicago truncatula	94.87	XM_003593494.3
TRINITY_DN23549_c0_g1 (MYB12)	PREDICTED: Vitis vinifera transcription factor MYB12 (LOC100251652), mRNA	Vitis vinifera	75.93	XM_002271826.3
	PREDICTED: Vitis riparia transcription factor MYB111-like (LOC117910381), mRNA	Vitis riparia	75.59	XM_034824456.1
	PREDICTED: Camellia sinensis transcription factor MYB111-like (LOC114322245), mRNA	Camellia sinensis	79.21	XM_028269524.1
	PREDICTED: Camellia sinensis transcription factor MYB111-like (LOC114281490), mRNA	Camellia sinensis	80.7	XM_028223947.1
TRINITY_DN37266_c0_g2 (4CL2)	PREDICTED: Arabidopsis lyrata subsp. lyrata 4-coumarate--CoA ligase 2 (LOC9321496), mRNA	Arabidopsis lyrata subsp. lyrata	72.08	XM_021033723.1
	Arabidopsis thaliana 4-coumarate:CoA ligase 2 (4CL2), mRNA	Arabidopsis thaliana	71.66	NM_113019.4
	Ixeris dentata var. albiflora 4-coumarate:coenzyme A ligase 2 (4CL2) mRNA, complete cds	[Ixeris] dentata var. albiflora	75.69	KU724087.1
	PREDICTED: Musa acuminata subsp. malaccensis probable 4-coumarate--CoA ligase 2 (LOC103972208), transcript variant X2, mRNA	Musa acuminata subsp. malaccensis	71.79	XM_009386460.2
	Glycine max 4-coumarate--CoA ligase 2 (4CL2), mRNA	Glycine max	79.39	NM_001249489.2
TRINITY_DN42848_c1_g1 (4CLL7)	PREDICTED: Phalaenopsis equestris 4-coumarate--CoA ligase-like 7 (LOC110030661), mRNA	Phalaenopsis equestris	79.25	XM_020733488.1
	PREDICTED: Dendrobium catenatum 4-coumarate--CoA ligase-like 7 (LOC110096296), mRNA	Dendrobium catenatum	79.08	XM_020822170.2
	PREDICTED: Elaeis guineensis 4-coumarate--CoA ligase-like 1 (LOC105042958), mRNA	Elaeis guineensis	76.48	XM_010920335.3
	PREDICTED: Vitis vinifera 4-coumarate--CoA ligase-like 7 (LOC100267423), mRNA	Vitis vinifera	79.32	XM_019221548.1
TRINITY_DN41477_c0_g12 (CYP73A13)	PREDICTED: Dendrobium catenatum trans-cinnamate 4-monooxygenase-like (LOC110101902), mRNA	Dendrobium catenatum	89.28	XM_020829999.2
	PREDICTED: Phalaenopsis equestris trans-cinnamate 4-monooxygenase (LOC110024427), mRNA	Phalaenopsis equestris	87.71	XM_020724389.1
	PREDICTED: Elaeis guineensis trans-cinnamate 4-monooxygenase (LOC105044830), mRNA	Elaeis guineensis	79.83	XM_010922856.3
	PREDICTED: Phoenix dactylifera trans-cinnamate 4-monooxygenase-like (LOC103722165), mRNA	Phoenix dactylifera	79.52	XM_008812616.4
	PREDICTED: Ananas comosus trans-cinnamate 4-monooxygenase (LOC109728096), mRNA	Ananas comosus	79.64	XM_020258394.1
	Zea mays clone 241576 trans-cinnamate 4-monooxygenase mRNA, complete cds	Zea mays	76.21	EU962294.1
TRINITY_DN41876_c1_g2 (CYP98A2)	PREDICTED: Dendrobium catenatum cytochrome P450 98A2 (LOC110101632), mRNA	Dendrobium catenatum	90.19	XM_020829607.2
	PREDICTED: Phalaenopsis equestris cytochrome P450 98A2 (LOC110024997), mRNA	Phalaenopsis equestris	87.37	XM_020725228.1
	PREDICTED: Musa acuminata subsp. malaccensis cytochrome P450 98A2 (LOC103995155), mRNA	Musa acuminata subsp. malaccensis	74.24	XM_009415681.2
	PREDICTED: Erythranthe guttatus cytochrome P450 98A2-like (LOC105963605), mRNA	Erythranthe guttata	79.95	XM_012988026.1
	PREDICTED: Vitis riparia cytochrome P450 98A2 (LOC117920828), mRNA	Vitis riparia	73	XM_034838476.1
	PREDICTED: Solanum tuberosum cytochrome P450 98A2-like (LOC102590870), mRNA	Solanum tuberosum	72.72	XM_006347618.2
TRINITY_DN39318_c1_g11 (CYP84A1)	PREDICTED: Dendrobium catenatum cytochrome P450 84A1 (LOC110097166), mRNA	Dendrobium catenatum	86.87	XM_020823414.2
	PREDICTED: Phalaenopsis equestris cytochrome P450 84A1-like (LOC110039598), mRNA	Phalaenopsis equestris	85.27	XM_020744723.1
	PREDICTED: Dioscorea cayenensis subsp. rotundata cytochrome P450 84A1-like (LOC120259231), mRNA	Dioscorea cayenensis subsp. rotundata	75.02	XM_039266803.1
	PREDICTED: Musa acuminata subsp. malaccensis cytochrome P450 84A1-like (LOC103972072), mRNA	Musa acuminata subsp. malaccensis	72.73	XM_009386266.2
	PREDICTED: Morus notabilis cytochrome P450 84A1 (LOC21409371), mRNA	Morus notabilis	76.37	XM_010115092.2
	PREDICTED: Elaeis guineensis cytochrome P450 84A1 (LOC105054060), mRNA	Elaeis guineensis	82.93	XM_010935454.3
	PREDICTED: Phoenix dactylifera cytochrome P450 84A1-like (LOC103712196), mRNA	Phoenix dactylifera	82.93	XM_008798657.3
	Glycine max cytochrome P450 84A1-like (LOC100783430), mRNA	Glycine max	81.9	NM_001317498.2
